# Supplementary material for: Unexpectedly Low Rate of Metastasis and Death Among Patients Treated for Uveal Melanoma with Brachytherapy, Vitrectomy, and Silicone Oil
Source: Cancers (Basel). 2025 Aug 18;17(16):2683. doi: 10.3390/cancers17162683 (PMC12384185; doi:10.3390/cancers17162683)
Supplement: Supplementary file 1 [file cancers-17-02683-s001.zip]

Archive with 1 entries (1 files):
- cancers-3756619-supplementary.pdf
